# Supplementary material for: An Effective Self-Powered Piezoelectric Sensor for Monitoring Basketball Skills
Source: Sensors (Basel). 2021 Jul 29;21(15):5144. doi: 10.3390/s21155144 (PMC8347581; doi:10.3390/s21155144)
Supplement: Supplementary file 1 [file sensors-21-05144-s001.zip]

Archive with 1 entries (1 files):
- sensors-1270546-supplementary.mp4
